# Supplementary material for: UK Women’s Views of the Concepts of Personalised Breast Cancer Risk Assessment and Risk-Stratified Breast Screening: A Qualitative Interview Study
Source: Cancers (Basel). 2021 Nov 19;13(22):5813. doi: 10.3390/cancers13225813 (PMC8616436; doi:10.3390/cancers13225813)
Supplement: Supplementary file 1 [file cancers-13-05813-s001.zip]

Archive with 3 entries (3 files):
- COREQ.supplementary materials S2.pdf
- Supplementalmaterial3.pdf
- Supplementary Material (S1).pdf
